# Supplementary material for: IL-22 ameliorates LPS-induced acute liver injury by autophagy activation through ATF4-ATG7 signaling
Source: Cell Death Dis. 2020 Nov 11;11(11):970. doi: 10.1038/s41419-020-03176-4 (PMC7658242; doi:10.1038/s41419-020-03176-4)
Supplement: Supplementary file 4 — Datasheet for serum IL-22 in children with sepsis [file 41419_2020_3176_MOESM4_ESM.xlsx]

## Sheet: 去除私人信息
Case No.	Agemonth	gender	PRISMIIIscore	StaylengthinPICUday	AKI	Respiratory faliure	gastrointestinaldysfunction	Liveinjury	hospital mortality	28-day mortality	sepsis	IL22	ALT	AST	rGGT	TBILμmolL	DBILμmolL	TBA	WBC	PLT	CRP	BUN	Scr	ALP	ALB	PT	APTT	INR	Fib	Lac	TNFα	IL6	AO	AP	AQ	AR	AS	AT	AU	AV	AW	AX	AY	AZ	BA	BB	BC	BD	BE
No.1	10	0	10	1	0	1	0	0	0	0	1	37.5288	23	40	11	3.82	2.09		9.01	332	5	3.5	20	162	47.84	11.2	36.3	0.96	2.15
No.2	26	1	3	5	0	0	1	0	0	0	1	52.8702	17	93	1	8.46	6		7	263	80	9.5	20	141	27.98	12.8	42.8	1.1	3.19	1
No.3	22	1	3	5	1	0	0	0	0	0	1	129.84	11	29	10	2.52	0.73		4.9	308	90	6.4	69	138	32.76	17.1	55.9	1.48	5.78	1.6
No.4	11	1	8	5	0	0	1	0	0	0	1	57.68	39	40	8	5.66	1.53		6.73	105	88	2.8	24	187	37	14.6	38	1.27	2.44	1.5
No.5	164	1	12	18	0	1	0	0	0	0	1	79.15	28	39	40	12.18	4.18		18.34	276	6	5.3	37	62	31	20.8	45.1	1.85	1.07	3.1
No.6	13	1	3	15	0	1	1	0	0	0	1	41.5278	8	37	2	8.74	1.9		15.09	449	4	4.2	22	61	38.51	11.2	28.3	1.03	1.79	1.8	2.16	377.5
No.7	72	0	5	6	1	1	1	0	0	0	1	58.9028	21	35	31	8.45	2.7		23.66	115	180	11.2	85	170	22	13	41.7	1.13	5.33	1.4	0.1	0.1
No.8	3	1	3	3	0	0	0	0	0	0	1	100.61	8	26	25	18.97	7.04	3	14.5	156	60	1.8	21	210	39	12.6	43.1	1.09	3.16	1.1
No.9	2	1	3	4	0	1	0	0	0	0	1	83.44	10	16	26	6.61	1.56	33	13.07	389	74	1.8	15	133	29	12.4	42.3	1.07	2.75	0.3	0.1	63.37
No.10	7	1	5	14	0	0	0	0	1	1	1	92.2713	30	66	9	27.74	10.48		22.51	5.5	1	3.7	14	111	30.9	14.5	36.9	1.25	0.66	1.9
No.11	3	1	12	8	0	0	0	0	0	0	1	57.0596	63	38	214	85.72	73.8		5.88	153	86	6.6	40	115	34	12.1	55	1.04	1.9	2.1	0.1	0.1
No.12	26	1		2	0	0	0	0	0	0	1	126.662	20	43	17	7.56	1.6		10.93	258	5	2.3	20	290	40	12.4	29.1	1.07	1.79	1.2
No.13	134	0		5	0	0	0	0	0	0	1	37.5288	19	42	8	6.62	3.37		13.37	237	5	5	32	226	46.24	13.1	32.8	1.13	1.76
No.14	2	1	8	8	0	1	1	0	0	0	1	113.796	31	41	27	16.59	7.84		1.23	252	9	2	10	162	44	12.4	41.2	1.07	1.49	4.3
No.15	62	0		10	0	0	0	0	0	0	1	41.5278	10	23	9	5.3	0.9		5.9	296	1	2.7	27	98	41.2	13.7	40.7	1.19	1.96		28.15	57.79
No.16	66	1	7	3	0	1	0	0	0	0	1	61.97	12	18	39	6.53	2.63	5	33.4	326	180	3.4	33.4	125	33	12.5	29.3	1.08	4.93	1.2	0.76	27.89
No.17	65	1	16	10	0	1	1	0	0	0	1	49.184	12	33	10	6.19	4.02		22.21	301	81	8.1	56	214	49.47	16.3	45.5	1.41	4.16	1.3
No.18	19	1	7	4	0	1	0	0	1	1	1	47.664	15	21	27	4.79	1.2		18.84	538	111	3.7	18	114	30.97	14.4	34.4	1.25	5.12	2.8
No.19	168	0	2	5	1	0	1	0	0	0	1	76.8088	12	25	8	12.39	3.1		17.74	156	120	6.3	73	97	29	14.8	38.9	1.28	5.61	2.4	1.56	187.49
No.20	11	1	13	14	0	1	0	0	1	1	1	83.7467	18	35	14	5.2	0.9		11.11	529	1	3.1	20	214	37.95	11.6	23.8	1	1.49	0.8
No.21	60	0		2	0	0	0	0	0	0	1	57.0596	15	34	11	9.51	2		14.92	292	26	5.1	32	305	43.84	13.6	27.5	1.18	4.09	1.1
No.22	29	1	3	3	0	0	0	0	0	0	1	66.27	16	31	15	6.51	2.55	28	12.47	244	79	3	26	150	33	12.8	39.4	1.11	5.33	2	0.1	0.1
No.23	48	0	10	4	0	0	0	0	0	0	1	49.569	13	17	13	4	3.29		8.52	272	170	4	28	105	29.8	13.7	41.2	1.19	4.56	1.3	0.1	0.1
No.24	11	0	5	7	0	0	0	0	0	0	1	66.27	13	27	6	20.64	8.57		7.56	80	160	3.8	15	112	36	19.9	44.3	1.76	4.93	3.5	0.1	0.1
No.25	19	1	13	10	0	1	1	0	0	0	1	35.8996	76	91	347	43.52	43.18		9.46	255	190	5.4	28	469	40.98	13	40.2	1.12	6.04	0.7	6.19	353.31
No.26	4	0	6	7	0	1	0	0	0	0	1	51.24	24	55	21	12.45	4.5		15.05	506	19	1.7	19	152	32	11.3	32.4	0.97	1.54	2
No.27	16	1	10	2	0	0	0	0	0	0	1	37.9055	14	43	12	3.8	0.8		7.18	294	3	2.4	23	149	35.64	11.1	34.3	0.95	2.84	0.4
No.28	12	1	11	21	0	0	0	0	0	0	1	44.8	18	26	7	5.27	2.34		14.7	364	146	2.5	15	101	32	15.5	56.7	1.34	4.37	0.7	0.1	0.1
No.29	14	1	5	9	1	1	0	0	0	0	1	60.0101	15	34	11	6.59	1.3		10.22	432	5	3.2	22	228	41.99	14.5	31.7	1.26	3.66	0.4
No.30	136	0		6	1	0	0	0	1	1	1	107.05	77	27	30	13.97	5.82		5.39	79	31	8.2	174	103	37.61	13.3	48.7	1.15	5.12	0.7	81.25	13798.6
No.31	2	1	6	5	0	0	1	0	0	0	1	81.29	35	51	543	24.12	16.42		5.14	159	127	2.7	23	144	36	11.6	46	1	1.56	1
No.32	8	0	7	13	0	1	0	0	0	0	1	55.54	78	55	20	4.23	1.47		7.27	326	3	2.6	14	288	41	11.7	36.2	1.01	2.28	1.4
No.33	36	1		15	0	0	0	0	0	0	1	46.95	14	31	6	9.13	3.26		6.81	85	67	3.2	20	157	35.45	11.6	39.4	1	1.96	0.4	0.1	96.87
No.34	23	1	7	7	0	1	0	1	0	0	1	38.37	212	235	18	2.18	0.51		4.97	223	93	3.5	19	87	30	11.4	45.4	0.98	3.84	1.5
No.35	65	0	11	7	1	0	0	1	0	0	1	44.8	158	87	283	39.17	37.44		13.33	246	190	16.3	161	309	32.7	12.9	38.4	1.11	2.27	0.7	0.1	117.17
No.36	4	1	9	12	0	1	1	1	1	1	1	43.8101	8	10	10	8.73	5.55		0.03	146	210	1.7	14	59	35	13.8	29.1	1.19	1.76	2.6	46.58	22814
No.37	35	0	3	8	0	1	1	1	0	0	1	69.7514	53	46	123	77.95	51.6		23.7	282	150	4.3	37	227	29	13.7	39.9	1.18	3.35	4	0.83	52.11
No.38	12	0	8	22	0	1	1	1	0	0	1	51.4604	56	259	100	8.3	2.1		7.4	33	115	1.7	21	322	26	14.3	52.8	1.24	1.32	0.5	0.1	0.1
No.39	4	1	18	10	1	0	1	1	0	0	1	44.8	2202	2501	20	6.48	2.69		13.55	181	7	9.8	52	177	53	23.9	65.7	2.14	1.48	0.7
No.40	9.5	0	10	50	1	1	1	1	0	0	1	33.3888	83	376	26	10.06	0.39		2.88	138	19	2.5	26	95	30.76	12.9	90.5	1.12	1.62	1.7	0.76	40.91
No.41	120	1	11	261	1	1	1	1	0	0	1	41.5278	48	199	17	8.32	3.52		8.09	171	9	9.2	123	156	26.93	15.5	39.7	1.34	1.02	4.4	31.53	14058.5
[truncated: 83 more columns]
